# Supplementary material for: Beyond the Protocol: Revisiting the Critical Role of Donor Plants in Cryopreservation of Economically Important Clonal Crops
Source: Plants (Basel). 2026 Apr 16;15(8):1221. doi: 10.3390/plants15081221 (PMC13120539; doi:10.3390/plants15081221)
Supplement: Supplementary file 1 [file plants-15-01221-s001.zip]

Archive with 1 entries (1 files):
- plants-4193953-supplementary.pdf
